# Supplementary material for: Upregulated Expression of IL2RB Causes Disorder of Immune Microenvironment in Patients with Kawasaki Disease
Source: Biomed Res Int. 2022 Jul 25;2022:2114699. doi: 10.1155/2022/2114699 (PMC9343205; doi:10.1155/2022/2114699)
Supplement: Supplementary Materials — Supplementary Table 1: clinical data on children whose coronary artery tissues were tested in this study. Supplementary Table 2: the DEGs1 from the comparison between the untreated case group and the control group. Supplementary Table 3: the DEGs2 from the comparison between the treated case group and the control group. Supplementary Table 4: immune cell score matrix estimated by CIBERSORT algorithm. Supplementary Table 5: coexpression analysis of DEGs and immune cell populations. Supplementary Table 6: correlation analysis between the screened 15 core genes and CD4+ memory T cells. [file 2114699.f1.zip]

Archive with 6 entries (6 files):
- Supplementary Table 1 (1).pdf
- Supplementary Table 2 (1).pdf
- Supplementary Table 3 (1).pdf
- Supplementary Table 4 (1).pdf
- Supplementary Table 5 (1).pdf
- Supplementary Table 6 (1).pdf
